# Supplementary material for: Characterization of 9-Nitrocamptothecin Liposomes: Anticancer Properties and Mechanisms on Hepatocellular Carcinoma In Vitro and In Vivo
Source: PLoS One. 2011 Jun 9;6(6):e21064. doi: 10.1371/journal.pone.0021064 (PMC3111480; doi:10.1371/journal.pone.0021064)
Supplement: Table S2 — Tumor growth inhibition rate of 9NC and 9NC-LP in HepG2 bearing nude mice (%). (XLS) [file pone.0021064.s002.xls]

## Sheet: Table 4
	Table S2.Tumor growth inhibition rate of 9NC and 9NC-LP in HepG2 bearing nude mice (%)
	group	Day after administration
		9	13	17	21	25
	9NC 1.5mg/kg	11.72	25.02	30.82	35.47	17.93
	9NC-LP 1.5mg/kg	23.1	35.09	42.15	51.57	41.66
	9NCa 2.5mg/kg	53.45	87.51
	9NC-LP 2.5mg/kg	28.55	47.53	68.82	78.58	87.02
	aMore than half animals were killed at day 14 after administration, and the data was removed from statistics. Inhibition rate (%) = (1 - tumor volume in test group /tumor volume in control) × 100%.
